# Supplementary material for: Unraveling Lifelong Brain Morphometric Dynamics: A Protocol for Systematic Review and Meta-Analysis in Healthy Neurodevelopment and Ageing
Source: Biomedicines. 2023 Jul 14;11(7):1999. doi: 10.3390/biomedicines11071999 (PMC10377186; doi:10.3390/biomedicines11071999)
Supplement: Supplementary file 1 [file biomedicines-11-01999-s001.zip]

Archive with 2 entries (2 files):
- Supplementary File S1_PRISMA_checklist.pdf
- Supplementary File S2_Search_strategy_for_PubMed.pdf
